# Supplementary material for: Two-Dimensional Transition Metal Dichalcogenide: Synthesis, Characterization, and Application in Candlelight OLED
Source: Molecules. 2024 Dec 25;30(1):27. doi: 10.3390/molecules30010027 (PMC11720818; doi:10.3390/molecules30010027)
Supplement: Supplementary file 1 [file molecules-30-00027-s001.zip]

Archive with 1 entries (1 files):
- molecules-3324900-supplementary.pdf
